# Supplementary material for: Energy-Dense and Low-Fiber Dietary Pattern May Be a Key Contributor to the Rising Obesity Rates in Brazil
Source: Int J Environ Res Public Health. 2024 Aug 7;21(8):1038. doi: 10.3390/ijerph21081038 (PMC11354081; doi:10.3390/ijerph21081038)
Supplement: Supplementary file 1 [file ijerph-21-01038-s001.zip]

Archive with 1 entries (1 files):
- ijerph-3091635-supplementary.pdf
